# Supplementary material for: Effects of hue and orientation on naturalness and preference: evidence from concrete and abstract art
Source: Front Psychol. 2026 Jun 10;17:1809122. doi: 10.3389/fpsyg.2026.1809122 (PMC13291107; doi:10.3389/fpsyg.2026.1809122)
Supplement: Supplementary file 1 [file Table_1.XLSX]

## Sheet: naturalness（SUM）
		category/Hue/Orientation					category/Hue/Orientation
Number	concrete/original/upright	concrete/rotated/upright	abstract/original/upright	abstract/rotated/upright		concrete/original/inverted	concrete/rotated/inverted	abstract/original/inverted	abstract/rotated/inverted
1	22	13	16	13		19	17	17	16
2	33	25	15	18		24	23	12	15
3	26	23	24	26		28	25	26	23
4	30	31	25	27		25	22	27	27
5	33	32	17	16		34	17	14	16
6	30	30	30	30		28	23	31	30
7	26	29	27	34		25	34	28	34
8	37	23	29	24		28	24	25	24
9	42	31	28	24		28	21	27	24
10	34	37	18	22		31	23	18	17
11	34	28	20	20		27	26	21	21
12	36	38	18	18		20	18	18	18
13	38	36	20	24		33	30	22	20
14	23	23	12	16		21	19	13	13
15	30	32	34	33		19	15	30	35
16	30	28	27	24		30	24	28	22
17	38	35	30	31		38	33	30	28
18	42	29	24	19		32	22	28	17
19	41	40	36	40		41	36	37	43
20	40	32	32	31		35	24	31	22
21	34	35	21	22		23	22	19	23
22	34	39	20	22		26	24	19	18
23	37	31	23	27		22	20	25	30
24	22	23	17	18		27	23	22	21
25	39	28	24	26		32	21	25	29
26	36	29	34	25		32	23	33	24
27	24	20	25	20		23	23	20	21
28	38	29	24	31		26	20	27	35
29	42	30	28	22		22	20	22	20
30	39	17	23	20		18	19	25	20
31	23	21	20	22		20	27	21	20
32	33	29	22	30		21	24	24	24
33	30	33	25	30		16	25	31	29
34	38	31	33	37		38	36	35	36
35	37	22	19	19		25	21	17	20
36	36	30	24	23		36	24	25	24
SUM	33.5278	28.9444	24	24.5556		23.5556	24.25	23.8611	23.8611
SD	6.00707	6.10828	5.86028	6.21723		4.98824	6.10094	6.78297	6.78297

## Sheet: preference（SUM）
		category/Hue/Orientation					category/Hue/Orientation
Number	concrete/original/upright	concrete/rotated/upright	abstract/original/upright	abstract/rotated/upright		concrete/original/inverted	concrete/rotated/inverted	abstract/original/inverted	abstract/rotated/inverted
1	23	14	14	13		21	15	18	16
2	30	28	18	19		22	21	16	16
3	24	23	25	19		24	23	20	22
4	33	34	29	29		28	27	27	29
5	35	35	17	15		34	26	13	15
6	27	29	27	31		24	19	30	31
7	33	38	29	36		30	31	27	39
8	30	24	27	25		30	25	21	27
9	38	29	28	27		31	25	27	26
10	36	35	22	25		34	28	20	18
11	31	29	26	24		27	27	24	29
12	23	21	18	17		19	20	17	18
13	33	34	23	28		31	28	21	22
14	22	23	14	18		21	20	15	15
15	24	27	32	32		17	20	30	33
16	30	28	24	27		31	25	27	21
17	36	31	22	25		31	27	19	21
18	28	26	23	23		27	26	24	23
19	35	33	35	36		34	31	36	39
20	36	34	31	29		34	31	30	25
21	30	33	20	20		27	24	18	23
22	32	38	18	17		29	26	15	13
23	29	26	25	29		26	27	29	34
24	22	18	17	19		25	22	18	20
25	28	27	25	24		23	21	23	29
26	34	30	29	31		31	24	32	25
27	21	19	18	19		24	21	18	20
28	26	18	19	22		25	15	24	32
29	35	31	29	21		24	22	25	20
30	30	20	22	21		23	19	26	23
31	21	22	24	21		24	25	23	24
32	30	29	24	29		24	25	25	25
33	31	34	26	26		15	29	32	26
34	35	38	39	41		37	43	37	38
35	30	18	12	13		24	18	14	16
36	28	24	29	23		26	22	25	27
SUM	29.6944	27.7778	23.8889	24.2778		23.5	24.4444	23.5	24.4444
SD	4.82742	6.40139	6.02271	6.50982		6.15282	6.88868	6.15282	6.88868
